# Supplementary material for: Drug-Induced Regulation of Target Expression
Source: PLoS Comput Biol. 2010 Sep 9;6(9):e1000925. doi: 10.1371/journal.pcbi.1000925 (PMC2936514; doi:10.1371/journal.pcbi.1000925)
Supplement: Table S1 — Complete list of statistical tests for the differential regulations of drug-targets. The average difference values for the drug-induced drug-targets are tested against the mRNA changes of the same gene in the population of heterogeneous drug treatments from CMap. Anova is used to assess the significance of the differential expression of drug-induced drug targets in multiple and specific cell lines, respectively. This excel sheet contains the name of the drug-targets with its evaluation in multiple cell lines. Only the drug-targets whose detection call are ‘Present’ in more than one-tenth of the experiments in specified cell line, are pursued for the analysis of differential gene-expression of drug-targets. If the detection call does not specify the required criteria, the column of a drug-target for that cell line is left blank. The q-values reported here are calculated using the FDR correction algorithm. (0.10 MB XLS) [file pcbi.1000925.s006.xls]

## Sheet: Sheet1
Supplementary Table 1. Expression Changes of Drug-Target Relations tested against all other drug treatments
			Differential Regulation of Drug-Targets tested Against All other Treatments in CMap
			All Cell Lines			MCF7			PC3			HL60			MCF7	PC3	HL60
Gene ID	Gene Name	Drug Action	p-value	q-value	Direction of Regulation / # of cases tested	p-value	q-value	Direction of Regulation / # of cases tested	p-value	q-value	Direction of Regulation / # of cases tested	p-value	q-value	Direction of Regulation / # of cases tested	Drugs tested in MCF7 targeting the corresponding protein	Drugs tested in PC3 targeting the corresponding protein	Drugs tested in HL60 targeting the corresponding protein
ENSP00000302967	HISTONE DEACETYLASE 3	Inhibition	4.24309e-58	7.59514e-56	Up/6	5.06037e-30	5.56641e-28	Up/2	3.71892e-10	2.32432e-08	Up/2	5.36708e-32	6.81619e-30	Up/2	trichostatin A,vorinostat	trichostatin A,vorinostat	trichostatin A,vorinostat
ENSP00000341289	TUBULIN, BETA 2C	Inhibition	4.63956e-46	4.15241e-44	Down/15	9.66522e-14	5.31587e-12	Down/5	1.83823e-25	2.29779e-23	Down/5	8.50315e-12	5.3995e-10	Down/5	podophyllotoxin,paclitaxel,nocodazole,mebendazole,colchicine	podophyllotoxin,paclitaxel,nocodazole,mebendazole,colchicine	podophyllotoxin,paclitaxel,nocodazole,mebendazole,colchicine
ENSP00000299767	HEAT SHOCK PROTEIN 90KDA BETA (GRP94), MEMBER 1	Inhibition	3.46821e-09	2.06936e-07	Up/8	1.36868e-08	5.0185e-07	Up/3	0.025626	0.200203	Up/3	0.000321713	0.0136192	Up/2	rifabutin,geldanamycin,adenosine phosphate	rifabutin,geldanamycin,adenosine phosphate	geldanamycin,adenosine phosphate
ENSP00000305372	ADRENERGIC, BETA-2-, RECEPTOR, SURFACE	Activation	5.76036e-09	2.57776e-07	Down/10				2.05487e-09	2.67133e-08	Down/5	0.0304954	0.0838624	Down/5		orciprenaline,isoetarine,fenoterol,clenbuterol,salbutamol	orciprenaline,isoetarine,fenoterol,clenbuterol,salbutamol
ENSP00000245457	PROSTAGLANDIN E RECEPTOR 2 (SUBTYPE EP2), 53KDA	Activation	7.14445e-07	2.55771e-05	Down/4				0.177968	0.578397	Down/2	2.66762e-09	2.93439e-08	Down/2		alprostadil,dinoprost	alprostadil,dinoprost
ENSP00000309766	HISTONE DEACETYLASE 7A	Inhibition	1.69311e-06	5.05111e-05	Down/4				0.000779756	0.0194939	Down/2	0.000659343	0.0167473	Down/2		trichostatin A,vorinostat	trichostatin A,vorinostat
ENSP00000306512	INTERLEUKIN 8	Inhibition	8.22783e-05	0.00210397	Down/16				0.02516	0.209666	Down/8	0.000563623	0.017895	Down/8		simvastatin,troglitazone,methylprednisolone,ketoprofen,dexamethasone,cetirizine,budesonide,salbutamol	simvastatin,troglitazone,methylprednisolone,ketoprofen,dexamethasone,cetirizine,budesonide,salbutamol
ENSP00000003100	CYTOCHROME P450, FAMILY 51, SUBFAMILY A, POLYPEPTIDE 1	Inhibition	0.00023551	0.00468402	Up/9	0.0289211	0.289211	Up/3	0.00773603	0.0967004	Up/3	0.0934506	0.698131	Up/3	terconazole,miconazole,ketoconazole	terconazole,miconazole,ketoconazole	terconazole,miconazole,ketoconazole
ENSP00000269577	TOPOISOMERASE (DNA) II ALPHA 170KDA	Inhibition	0.000215932	0.00483148	Down/26	0.0250305	0.305928	Down/9	0.39458	0.850388	Down/9	0.00112204	0.0237499	Down/8	podophyllotoxin,ofloxacin,norfloxacin,mitoxantrone,lomefloxacin,etoposide,enoxacin,ciprofloxacin,doxorubicin	podophyllotoxin,ofloxacin,norfloxacin,mitoxantrone,lomefloxacin,etoposide,enoxacin,ciprofloxacin,doxorubicin	resveratrol,podophyllotoxin,ofloxacin,norfloxacin,lomefloxacin,etoposide,enoxacin,ciprofloxacin
ENSP00000291295	CALMODULIN 1 (PHOSPHORYLASE KINASE, DELTA)	Inhibition	0.000336518	0.00547607	Down/44	3.80915e-05	0.00104752	Down/15	0.0297558	0.195762	Down/14	0.720008	0.993924	Down/15
ENSP00000305372	ADRENERGIC, BETA-2-, RECEPTOR, SURFACE	Inhibition	0.000323418	0.00578919	Up/46				1.76746e-05	0.000736441	Up/23	0.47726	0.904656	Up/23		timolol,terguride,sotalol,propranolol,prazosin,pindolol,oxprenolol,nadolol,mianserin,metoprolol,lisuride,levobunolol,labetalol,imipramine,fluspirilene,desipramine,carteolol,bromocriptine,bretylium tosilate,bisoprolol,betaxolol,alprenolol,acebutolol	terguride,sotalol,propranolol,prazosin,pindolol,penbutolol,oxprenolol,nadolol,mianserin,metoprolol,lisuride,levobunolol,labetalol,imipramine,fluspirilene,desipramine,carteolol,bromocriptine,bretylium tosilate,bisoprolol,betaxolol,alprenolol,acebutolol
ENSP00000345502	PHOSPHODIESTERASE 4D, CAMP-SPECIFIC (PHOSPHODIESTERASE E3 DUNCE HOMOLOG, DROSOPHILA)	Inhibition	0.00101181	0.0150928	Up/6				0.0222402	0.213848	Up/3	0.0183292	0.23278	Up/3		zardaverine,rolipram,diprophylline	zardaverine,rolipram,diprophylline
ENSP00000315644	THYMIDYLATE SYNTHETASE	Inhibition	0.00170248	0.0234418	Up/6	0.00745795	0.117196	Up/2	0.0860825	0.413858	Up/2	0.202836	0.830972	Up/2	trifluridine,pyrimethamine	trifluridine,pyrimethamine	trifluridine,pyrimethamine
ENSP00000371131	PROSTAGLANDIN E RECEPTOR 4 (SUBTYPE EP4)	Activation	0.00359514	0.0459665	Down/4				0.589846	0.9585	Down/2	0.000171883	0.000945359	Down/2		alprostadil,dinoprost	alprostadil,dinoprost
ENSP00000346032	ANNEXIN A2	Inhibition	0.00503377	0.0600696	Up/6	0.497006	0.942598	Up/2	0.99073	0.99073	Down/2	0.00615195	0.0976622	Up/2	tranylcypromine,aminocaproic acid	tranylcypromine,aminocaproic acid	tranylcypromine,aminocaproic acid
ENSP00000355527	CHOLINERGIC RECEPTOR, MUSCARINIC 3	Inhibition	0.00691777	0.0773926	Down/31				0.00691777	0.0960802	Down/31					cyclizine,trihexyphenidyl,thioridazine,thiethylperazine,scopolamine,propantheline bromide,promethazine,promazine,procyclidine,pirenzepine,paroxetine,oxybutynin,nortriptyline,metixene,mesoridazine,loxapine,levomepromazine,ipratropium bromide,imipramine,atropine,fluoxetine,doxepin,dosulepin,diphenhydramine,desipramine,clozapine,clidinium bromide,chlorprothixene,chlorpromazine,biperiden,amitriptyline
ENSP00000354222	RAS HOMOLOG GENE FAMILY, MEMBER A	Inhibition	0.00772798	0.0813711	Up/9	0.54811	0.942064	Up/3	0.000540171	0.0168803	Up/3	0.558998	0.972504	Up/3	simvastatin,lovastatin,fluvastatin	simvastatin,lovastatin,fluvastatin	simvastatin,lovastatin,fluvastatin
ENSP00000358071	SEC23 INTERACTING PROTEIN	Inhibition	0.0120631	0.119961	Down/6	0.420435	0.943834	Down/2	0.0105794	0.110203	Down/2	0.376471	0.919458	Down/2	trifluoperazine,cinchocaine	trifluoperazine,cinchocaine	trifluoperazine,cinchocaine
ENSP00000369050	CYTOCHROME P450, FAMILY 1, SUBFAMILY A, POLYPEPTIDE 1	Activation	0.0160853	0.15154	Up/7	0.00767712	0.0767712	Up/4	0.886111	0.886111	Down/3				metyrapone,lansoprazole,ketoconazole,albendazole	metyrapone,lansoprazole,ketoconazole
ENSP00000225831	CHEMOKINE (C-C MOTIF) LIGAND 2	Inhibition	0.0196858	0.176188	Down/4							0.0196858	0.227281	Down/4			simvastatin,troglitazone,fenofibrate,danazol
ENSP00000347441	NUCLEAR RECEPTOR SUBFAMILY 3, GROUP C, MEMBER 2	Inhibition	0.0251351	0.195616	Down/6				0.0251351	0.22442	Down/6					fludrocortisone,desoxycortone,corticosterone,spironolactone,progesterone,dexamethasone
ENSP00000316136	POTASSIUM INWARDLY-RECTIFYING CHANNEL, SUBFAMILY J, MEMBER 1	Inhibition	0.024094	0.196038	Up/28	0.00446014	0.0817692	Up/8	0.300886	0.767567	Up/10	0.452142	0.973255	Up/10	tolazamide,repaglinide,minoxidil,glibenclamide,glipizide,glimepiride,gliclazide,acetohexamide	tolbutamide,tolazamide,repaglinide,minoxidil,glibenclamide,glipizide,glimepiride,gliclazide,chlorpropamide,acetohexamide	tolbutamide,tolazamide,repaglinide,minoxidil,glibenclamide,glipizide,glimepiride,gliclazide,chlorpropamide,acetohexamide
ENSP00000363512	ARACHIDONATE 5-LIPOXYGENASE	Inhibition	0.0239203	0.203892	Down/27	0.297074	0.816952	Up/7	0.279331	0.759051	Down/10	0.00254539	0.0461806	Down/10	nordihydroguaiaretic acid,meclofenamic acid,leflunomide,dexibuprofen,hydrocortisone,diethylcarbamazine,mepacrine	sulfasalazine,nordihydroguaiaretic acid,minocycline,mesalazine,meclofenamic acid,leflunomide,dexibuprofen,hydrocortisone,diethylcarbamazine,verapamil	sulfasalazine,nordihydroguaiaretic acid,minocycline,mesalazine,meclofenamic acid,leflunomide,dexibuprofen,diethylcarbamazine,verapamil,mepacrine
ENSP00000325120	PROGESTERONE RECEPTOR	Inhibition	0.0281495	0.209948	Down/7	0.0281495	0.309645	Down/7							megestrol,tamoxifen,raloxifene,progesterone,levonorgestrel,norethisterone,dydrogesterone
ENSP00000355527	CHOLINERGIC RECEPTOR, MUSCARINIC 3	Activation	0.0322494	0.230905	Down/4				0.0322494	0.139747	Down/4					metoprolol,carbachol,bethanechol,arecoline
ENSP00000337773	NAD(P)H DEHYDROGENASE, QUINONE 2	Inhibition	0.0359858	0.247749	Up/6				0.221946	0.69358	Up/2	0.229672	0.91151	Up/3	melatonin	menadione,melatonin	resveratrol,menadione,melatonin
ENSP00000248419	THROMBOXANE A2 RECEPTOR	Inhibition	0.0434325	0.287941	Down/4				0.0434325	0.271453	Down/4					picotamide,torasemide,glibenclamide,dinoprost
ENSP00000368766	ADRENERGIC, ALPHA-1D-, RECEPTOR	Inhibition	0.0499189	0.319124	Up/130	0.167374	0.613704	Up/42	0.00837321	0.0951501	Up/44	0.658919	0.996223	Down/44	guanadrel,pimozide,phentolamine,urapidil,trifluoperazine,trazodone,tolazoline,thioridazine,terguride,terazosin,risperidone,promazine,prochlorperazine,piribedil,phenoxybenzamine,perphenazine,pergolide,nortriptyline,nicergoline,mianserin,mesoridazine,loxapine,lisuride,levomepromazine,labetalol,ketanserin,ifenprodil,haloperidol,guanethidine,fluphenazine,droperidol,doxepin,doxazosin,dihydroergotamine…	guanadrel,pimozide,phentolamine,urapidil,trifluoperazine,tolazoline,thioridazine,terguride,terazosin,spiperone,promazine,prochlorperazine,prazosin,piribedil,phenoxybenzamine,perphenazine,pergolide,nortriptyline,nicergoline,mianserin,mesoridazine,loxapine,lisuride,levomepromazine,labetalol,ketanserin,ifenprodil,haloperidol,guanethidine,fluphenazine,droperidol,doxepin,doxazosin,dihydroergotamine,de…	guanadrel,pimozide,phentolamine,urapidil,trifluoperazine,trazodone,tolazoline,thioridazine,terguride,terazosin,spiperone,risperidone,promazine,prochlorperazine,prazosin,piribedil,perphenazine,pergolide,nortriptyline,nicergoline,mianserin,mesoridazine,loxapine,lisuride,labetalol,ketanserin,ifenprodil,haloperidol,guanethidine,fluphenazine,droperidol,doxepin,doxazosin,dihydroergotamine,desipramine,d…
ENSP00000285379	CARBONIC ANHYDRASE II	Inhibition	0.0553937	0.341913	Up/35	0.605717	0.965636	Up/18				0.0489905	0.518483	Up/17	2-aminobenzenesulfonamide,brinzolamide,quinethazone,trichlormethiazide,sulpiride,sulfanilamide,mafenide,indapamide,hydroflumethiazide,hydrochlorothiazide,furosemide,dorzolamide,diclofenamide,diazoxide,chlortalidone,benzthiazide,bendroflumethiazide,acetazolamide		2-aminobenzenesulfonamide,brinzolamide,trichlormethiazide,sulpiride,sulfanilamide,mafenide,indapamide,hydroflumethiazide,hydrochlorothiazide,furosemide,dorzolamide,diclofenamide,diazoxide,chlortalidone,benzthiazide,bendroflumethiazide,acetazolamide
ENSP00000231509	NUCLEAR RECEPTOR SUBFAMILY 3, GROUP C, MEMBER 1 (GLUCOCORTICOID RECEPTOR)	Activation	0.0588347	0.351047	Up/6	0.660661	0.734068	Up/2	0.203572	0.529287	Up/2	0.0979753	0.215546	Up/2	mometasone,desipramine	mometasone,desipramine	mometasone,desipramine
ENSP00000219070	MATRIX METALLOPEPTIDASE 2 (GELATINASE A, 72KDA GELATINASE, 72KDA TYPE IV COLLAGENASE)	Inhibition	0.080487	0.379136	Down/5				0.661529	0.950473	Down/2	0.0905566	0.718793	Down/2	genistein	genistein,sulindac	genistein,sulindac
ENSP00000339221	GIY-YIG DOMAIN CONTAINING 2	Inhibition	0.0798788	0.386441	Down/9	0.648589	0.951264	Up/3	0.437613	0.868281	Down/3	0.0157853	0.222748	Down/3	minoxidil,methyldopa,paracetamol	minoxidil,methyldopa,paracetamol	minoxidil,methyldopa,paracetamol
ENSP00000356436	PHOSPHOLIPASE A2, GROUP IVA (CYTOSOLIC, CALCIUM-DEPENDENT)	Inhibition	0.0865289	0.387217	Down/10				0.275568	0.765466	Down/5	0.184859	0.809555	Down/5		medrysone,fludroxycortide,fluorometholone,fluocinonide,flunisolide	medrysone,fludroxycortide,fluorometholone,flunisolide,mepacrine
ENSP00000321988	SULFOTRANSFERASE FAMILY, CYTOSOLIC, 1A, PHENOL-PREFERRING, MEMBER 1	Inhibition	0.0670706	0.387279	Down/9	0.469406	0.956198	Down/3	0.462595	0.876127	Down/3	0.122386	0.818052	Down/3	minoxidil,methyldopa,paracetamol	minoxidil,methyldopa,paracetamol	minoxidil,methyldopa,paracetamol
ENSP00000334145	COAGULATION FACTOR III (THROMBOPLASTIN, TISSUE FACTOR)	Inhibition	0.0782876	0.389264	Down/6	0.710072	0.952536	Down/2	0.689603	0.947257	Down/2	0.0583951	0.529727	Down/2	pentoxifylline,fluvastatin	pentoxifylline,fluvastatin	pentoxifylline,fluvastatin
ENSP00000237612	ATP-BINDING CASSETTE, SUB-FAMILY G (WHITE), MEMBER 2	Inhibition	0.0848265	0.389332	Up/4	0.0848265	0.622061	Up/4							saquinavir,nitrendipine,nicardipine,mitoxantrone
ENSP00000297323	ADENYLATE CYCLASE 1 (BRAIN)	Inhibition	0.0766849	0.392188	Up/4	0.588728	0.966568	Up/2	0.0509558	0.289521	Up/2				adenosine phosphate,vidarabine	adenosine phosphate,vidarabine
ENSP00000358107	ANTERIOR PHARYNX DEFECTIVE 1 HOMOLOG A (C. ELEGANS)	Inhibition	0.0739804	0.401288	Down/21	0.634954	0.970069	Up/7	0.0786662	0.40972	Down/7	0.120298	0.848769	Down/7	brinzolamide,hydroflumethiazide,furosemide,dorzolamide,diclofenamide,bumetanide,acetazolamide	brinzolamide,hydroflumethiazide,furosemide,dorzolamide,diclofenamide,bumetanide,acetazolamide	brinzolamide,hydroflumethiazide,furosemide,dorzolamide,diclofenamide,bumetanide,acetazolamide
ENSP00000343033	DIHYDROFOLATE REDUCTASE	Inhibition	0.0765373	0.402946	Up/17	0.0868868	0.597346	Up/6	0.431208	0.869371	Up/5	0.460944	0.944193	Up/6	trimethoprim,pyrimethamine,proguanil,folic acid,dapsone,calcium folinate	trimethoprim,pyrimethamine,folic acid,dapsone,calcium folinate	trimethoprim,pyrimethamine,proguanil,folic acid,dapsone,calcium folinate
ENSP00000287936	3-HYDROXY-3-METHYLGLUTARYL-COENZYME A REDUCTASE	Inhibition	0.0735769	0.411571	Up/9	0.0984278	0.636886	Up/3	0.606103	0.901939	Up/3	0.311406	0.919733	Up/3	bezafibrate,lovastatin,fluvastatin	bezafibrate,lovastatin,fluvastatin	bezafibrate,lovastatin,fluvastatin
ENSP00000370571	TYROSINE HYDROXYLASE	Inhibition	0.10153	0.443264	Up/10	0.926975	0.999679	Down/5	0.0464206	0.276313	Up/5				selegiline,pergolide,haloperidol,clonidine,apomorphine	selegiline,pergolide,haloperidol,clonidine,apomorphine
ENSP00000369050	CYTOCHROME P450, FAMILY 1, SUBFAMILY A, POLYPEPTIDE 1	Inhibition	0.108019	0.44966	Up/18	0.163158	0.64098	Up/9	0.417825	0.885223	Up/9				phenacetin,omeprazole,fluvoxamine,debrisoquine,berberine,paracetamol,quinidine,melatonin,estradiol	phenacetin,omeprazole,fluvoxamine,debrisoquine,berberine,paracetamol,quinidine,melatonin,estradiol
ENSP00000223095	SERPIN PEPTIDASE INHIBITOR, CLADE E (NEXIN, PLASMINOGEN ACTIVATOR INHIBITOR TYPE 1), MEMBER 1	Inhibition	0.107487	0.458098	Down/7				0.107487	0.447862	Down/7					rosiglitazone,simvastatin,bezafibrate,troglitazone,tranylcypromine,metformin,gemfibrozil
ENSP00000256906	HISTAMINE RECEPTOR H4	Inhibition	0.127447	0.518479	Up/11							0.127447	0.770753	Up/11			thioperamide,mepyramine,promethazine,mianserin,doxepin,cyproheptadine,clozapine,clemizole,cinnarizine,chlorpromazine,amitriptyline
ENSP00000293761	ARACHIDONATE 15-LIPOXYGENASE	Inhibition	0.134234	0.533952	Down/3	0.134234	0.641987	Down/3							nordihydroguaiaretic acid,dexibuprofen,ciclopirox
ENSP00000363822	ANDROGEN RECEPTOR (DIHYDROTESTOSTERONE RECEPTOR; TESTICULAR FEMINIZATION; SPINAL AND BULBAR MUSCULAR ATROPHY; KENNEDY DISEASE)	Inhibition	0.141169	0.537643	Up/12	0.141169	0.647024	Up/12							fludrocortisone,tiratricol,testosterone,spironolactone,nilutamide,mifepristone,flutamide,flufenamic acid,finasteride,cyproterone,danazol,liothyronine
ENSP00000259455	GAMMA-AMINOBUTYRIC ACID (GABA) B RECEPTOR, 2	Inhibition	0.140905	0.548304	Up/4	0.736743	0.953431	Up/2	0.13536	0.512726	Up/2				gabapentin,baclofen	gabapentin,baclofen
ENSP00000265724	ATP-BINDING CASSETTE, SUB-FAMILY B (MDR/TAP), MEMBER 1	Inhibition	0.14833	0.553146	Down/25	0.351476	0.859165	Up/9	0.0892053	0.412988	Down/8	0.281842	0.873023	Down/8	tamoxifen,roxithromycin,propranolol,propafenone,nicardipine,dipyridamole,artemisinin,quinidine,mepacrine	tamoxifen,roxithromycin,propranolol,propafenone,nicardipine,dipyridamole,artemisinin,quinidine	tamoxifen,roxithromycin,propranolol,propafenone,nicardipine,dipyridamole,artemisinin,mepacrine
ENSP00000353720	CARBOXYLESTERASE 1 (MONOCYTE/MACROPHAGE SERINE ESTERASE 1)	Inhibition	0.161743	0.590858	Up/3							0.161743	0.821656	Up/3			tamoxifen,homatropine,tacrine
ENSP00000347474	DOPAMINE RECEPTOR D2	Inhibition	0.17817	0.601743	Down/142	0.421224	0.926692	Down/46	0.513653	0.93053	Down/47	0.351285	0.929442	Down/49	molindone,benperidol,pimozide,thioproperazine,phentolamine,triflupromazine,trifluoperazine,tranylcypromine,tiapride,thioridazine,thiethylperazine,sulpiride,reserpine,promethazine,promazine,prochlorperazine,pergolide,minaprine,mianserin,metoclopramide,mesoridazine,loxapine,lisuride,ketanserin,imipramine,haloperidol,fluspirilene,fluphenazine,droperidol,doxepin,domperidone,cyproheptadine,clozapine,c…	molindone,benperidol,pimozide,thioproperazine,phentolamine,triflupromazine,trifluoperazine,tranylcypromine,tiapride,thioridazine,thiethylperazine,sulpiride,spiperone,reserpine,promethazine,promazine,prochlorperazine,pergolide,minaprine,mianserin,metoclopramide,mesoridazine,loxapine,lisuride,ketanserin,imipramine,haloperidol,fluspirilene,fluphenazine,droperidol,doxepin,domperidone,cyproheptadine,y…	molindone,benperidol,pimozide,thioproperazine,phentolamine,triflupromazine,trifluoperazine,tranylcypromine,tiapride,thioridazine,thiethylperazine,sulpiride,spiperone,reserpine,promethazine,promazine,prochlorperazine,pergolide,minaprine,mianserin,metoclopramide,mesoridazine,loxapine,lisuride,ketanserin,imipramine,haloperidol,fluspirilene,fluphenazine,droperidol,doxepin,domperidone,cyproheptadine,y…
ENSP00000303356	DICARBONYL/L-XYLULOSE REDUCTASE	Inhibition	0.175737	0.604942	Up/10	0.000393614	0.00865951	Up/4	0.789042	0.986303	Down/3	0.75899	0.963917	Up/3	metyrapone,haloperidol,daunorubicin,acetohexamide	metyrapone,haloperidol,acetohexamide	metyrapone,haloperidol,acetohexamide
ENSP00000346936	ANGIO-ASSOCIATED, MIGRATORY CELL PROTEIN	Inhibition	0.184852	0.612749	Down/6	0.595049	0.962579	Down/2	0.58863	0.90838	Down/2	0.264787	0.908862	Down/2	lithocholic acid,metoprolol	lithocholic acid,metoprolol	lithocholic acid,metoprolol
ENSP00000270202	V-AKT MURINE THYMOMA VIRAL ONCOGENE HOMOLOG 1	Inhibition	0.174791	0.613483	Down/11	0.183808	0.652223	Down/3	0.749251	0.996345	Down/4	0.352387	0.913328	Down/4	sirolimus,raloxifene,carbachol	wortmannin,sirolimus,raloxifene,carbachol	wortmannin,sirolimus,raloxifene,carbachol
ENSP00000263013	ATP-BINDING CASSETTE, SUB-FAMILY C (CFTR/MRP), MEMBER 1	Inhibition	0.173876	0.622474	Down/19	0.375386	0.897662	Down/7	0.141286	0.490577	Down/6	0.86479	0.938704	Down/6	genistein,saquinavir,sulfinpyrazone,probenecid,glibenclamide,etoposide,daunorubicin	genistein,saquinavir,sulfinpyrazone,probenecid,glibenclamide,etoposide	genistein,saquinavir,sulfinpyrazone,probenecid,glibenclamide,etoposide
ENSP00000358597	5-HYDROXYTRYPTAMINE (SEROTONIN) RECEPTOR 1E	Inhibition	0.19726	0.641993	Down/14	0.19726	0.657534	Down/14							thioridazine,serotonin,risperidone,oxymetazoline,metoprolol,methylergometrine,metitepine,metergoline,lysergol,fluspirilene,fluphenazine,dihydroergotamine,clozapine,chlorpromazine
ENSP00000262888	POTASSIUM INTERMEDIATE/SMALL CONDUCTANCE CALCIUM-ACTIVATED CHANNEL, SUBFAMILY N, MEMBER 4	Inhibition	0.207132	0.662082	Down/4				0.24229	0.738688	Down/2				quinidine	clotrimazole,quinidine	clotrimazole
ENSP00000363213	OROSOMUCOID 2	Inhibition	0.238776	0.700671	Down/9							0.238776	0.891899	Down/9			propranolol,mifepristone,imipramine,lidocaine,disopyramide,chlorpromazine,carbamazepine,amitriptyline,alprenolol
ENSP00000370290	ALBUMIN	Inhibition	0.226349	0.710815	Down/143	0.290666	0.819827	Down/47	0.369808	0.840472	Down/48	0.768356	0.96615	Down/48	saquinavir,azapropazone,acenocoumarol,zidovudine,tretinoin,tolmetin,testosterone,tenoxicam,suprofen,sulfamethizole,streptozocin,spironolactone,ramipril,propofol,probenecid,paclitaxel,oxyphenbutazone,nortriptyline,methotrexate,mephenytoin,mefenamic acid,levamisole,ketoprofen,adipiodone,dexibuprofen,gliclazide,fusidic acid,furosemide,flurbiprofen,etodolac,etacrynic acid,diflunisal,diethylstilbestro…	saquinavir,azapropazone,acenocoumarol,zidovudine,tretinoin,tolmetin,testosterone,tenoxicam,suprofen,sulindac,sulfamethizole,streptozocin,spironolactone,ramipril,propofol,probenecid,paclitaxel,oxyphenbutazone,nortriptyline,methotrexate,mephenytoin,mefenamic acid,levamisole,ketoprofen,adipiodone,dexibuprofen,gliclazide,fusidic acid,furosemide,flurbiprofen,etodolac,etacrynic acid,diflunisal,diethyls…	saquinavir,azapropazone,acenocoumarol,zidovudine,tretinoin,tolmetin,testosterone,tenoxicam,suprofen,sulindac,sulfamethizole,streptozocin,spironolactone,ramipril,propofol,probenecid,paclitaxel,oxyphenbutazone,nortriptyline,methotrexate,mephenytoin,mefenamic acid,levamisole,ketoprofen,adipiodone,indometacin,dexibuprofen,gliclazide,fusidic acid,furosemide,flurbiprofen,etodolac,etacrynic acid,difluni…
ENSP00000353362	CALCIUM CHANNEL, VOLTAGE-DEPENDENT, P/Q TYPE, ALPHA 1A SUBUNIT	Inhibition	0.23866	0.712003	Up/9	0.505493	0.942445	Up/3	0.677815	0.951988	Down/3	0.0900998	0.762845	Up/3	loperamide,cinnarizine,bepridil	loperamide,cinnarizine,bepridil	loperamide,cinnarizine,bepridil
ENSP00000355627	ANGIOTENSINOGEN (SERPIN PEPTIDASE INHIBITOR, CLADE A, MEMBER 8)	Inhibition	0.247235	0.713792	Up/3							0.247235	0.89711	Up/3			simvastatin,ouabain,lisinopril
ENSP00000229328	PROTEIN KINASE, AMP-ACTIVATED, BETA 1 NON-CATALYTIC SUBUNIT	Inhibition	0.237777	0.721392	Down/5				0.829974	1.00725	Down/2	0.64279	0.995541	Down/2	adenosine phosphate	metformin,adenosine phosphate	metformin,adenosine phosphate
ENSP00000290291	OPIOID GROWTH FACTOR RECEPTOR	Inhibition	0.259029	0.724471	Down/6	0.101744	0.62177	Down/2	0.370817	0.813194	Down/2	0.788499	0.962879	Up/2	naltrexone,naloxone	naltrexone,naloxone	naltrexone,naloxone
ENSP00000338742	SULFOTRANSFERASE FAMILY, CYTOSOLIC, 1A, PHENOL-PREFERRING, MEMBER 2	Inhibition	0.255599	0.726226	Down/9	0.922019	1.00418	Up/3	0.256564	0.745827	Down/3	0.458958	0.955535	Down/3	minoxidil,methyldopa,paracetamol	minoxidil,methyldopa,paracetamol	minoxidil,methyldopa,paracetamol
ENSP00000332116	PHOSPHODIESTERASE 4B, CAMP-SPECIFIC (PHOSPHODIESTERASE E4 DUNCE HOMOLOG, DROSOPHILA)	Inhibition	0.236095	0.728639	Up/12				0.931878	1.00418	Down/6	0.169725	0.82904	Up/6		rolipram,pentoxifylline,papaverine,amrinone,diprophylline,theophylline	rolipram,pentoxifylline,papaverine,amrinone,diprophylline,theophylline
ENSP00000365290	TUMOR NECROSIS FACTOR (TNF SUPERFAMILY, MEMBER 2)	Inhibition	0.27264	0.750808	Up/6							0.27264	0.887827	Up/6			sulfasalazine,rosiglitazone,troglitazone,thalidomide,pentoxifylline,indometacin
ENSP00000324806	GLYCOGEN SYNTHASE KINASE 3 BETA	Inhibition	0.292558	0.770116	Down/7	0.528246	0.922335	Down/2	0.823417	1.00909	Down/3	0.327059	0.944011	Down/2	progesterone,estradiol	progesterone,valproic acid,estradiol	progesterone,estradiol
ENSP00000362606	PIM-1 ONCOGENE	Inhibition	0.290407	0.775863	Up/15	0.124901	0.654245	Up/5	0.932546	0.996309	Down/5	0.286921	0.867596	Up/5	myricetin,quercetin,LY-294002,adenosine phosphate,vidarabine	myricetin,quercetin,LY-294002,adenosine phosphate,vidarabine	myricetin,quercetin,LY-294002,adenosine phosphate,vidarabine
ENSP00000338018	HYPOXIA-INDUCIBLE FACTOR 1, ALPHA SUBUNIT (BASIC HELIX-LOOP-HELIX TRANSCRIPTION FACTOR)	Inhibition	0.309392	0.780017	Down/6	0.509381	0.933865	Down/2	0.136621	0.502284	Down/2	0.796008	0.962791	Down/2	sirolimus,doxorubicin	sirolimus,doxorubicin	resveratrol,sirolimus
ENSP00000264331	TOPOISOMERASE (DNA) II BETA 180KDA	Inhibition	0.305491	0.781185	Down/6	0.700821	0.963629	Down/3	0.754746	0.993087	Up/2				mitoxantrone,etoposide,daunorubicin	mitoxantrone,etoposide	etoposide
ENSP00000287820	PEROXISOME PROLIFERATIVE ACTIVATED RECEPTOR, GAMMA	Inhibition	0.315014	0.78316	Down/6	0.525861	0.93298	Up/2	0.00474686	0.0847654	Down/2	0.480655	0.884683	Up/2	troglitazone,tretinoin	troglitazone,tretinoin	troglitazone,tretinoin
ENSP00000352516	DNA (CYTOSINE-5-)-METHYLTRANSFERASE 1	Inhibition	0.289248	0.784475	Down/8	0.0751969	0.590833	Down/3	0.51628	0.921929	Down/3	0.821103	0.948001	Up/2	procainamide,ifosfamide,flucytosine	procainamide,ifosfamide,flucytosine	procainamide,flucytosine
ENSP00000295598	ATPASE, NA+/K+ TRANSPORTING, ALPHA 1 POLYPEPTIDE	Inhibition	0.321969	0.789485	Up/36	0.148875	0.629856	Up/12	0.949823	0.997713	Down/12	0.497641	0.902862	Up/12	trichlormethiazide,ouabain,omeprazole,hydroflumethiazide,furosemide,etacrynic acid,digoxin,diazoxide,captopril,bumetanide,bretylium tosilate,bepridil	trichlormethiazide,ouabain,omeprazole,hydroflumethiazide,furosemide,etacrynic acid,digoxin,diazoxide,captopril,bumetanide,bretylium tosilate,bepridil	trichlormethiazide,ouabain,omeprazole,hydroflumethiazide,furosemide,etacrynic acid,digoxin,diazoxide,captopril,bumetanide,bretylium tosilate,bepridil
ENSP00000361099	VASCULAR ENDOTHELIAL GROWTH FACTOR	Inhibition	0.304527	0.790006	Up/17	0.860309	1.00675	Down/4	0.595152	0.907243	Up/6	0.128479	0.741675	Up/7	simvastatin,tretinoin,sirolimus,gliclazide	simvastatin,tretinoin,thalidomide,sirolimus,minocycline,gliclazide	simvastatin,tretinoin,thalidomide,resveratrol,sirolimus,minocycline,gliclazide
ENSP00000300900	CARBONIC ANHYDRASE IV	Inhibition	0.337449	0.794782	Down/12	0.337449	0.843624	Down/12							quinethazone,trichlormethiazide,metolazone,indapamide,hydroflumethiazide,hydrochlorothiazide,diazoxide,chlortalidone,bumetanide,benzthiazide,bendroflumethiazide,acetazolamide
ENSP00000308845	MITOCHONDRIAL RIBOSOMAL PROTEIN S12	Inhibition	0.33415	0.797505	Up/6	0.134008	0.670038	Up/2	0.0946383	0.407924	Up/2	0.375686	0.935532	Down/2	streptomycin,spectinomycin	streptomycin,spectinomycin	streptomycin,spectinomycin
ENSP00000260356	THROMBOSPONDIN 1	Inhibition	0.3316	0.802112	Down/4	0.105315	0.609718	Down/2	0.896549	1.00963	Down/2				camptothecin,doxorubicin	camptothecin,doxorubicin
ENSP00000343925	ESTROGEN RECEPTOR 2 (ER BETA)	Inhibition	0.385638	0.852212	Up/15	0.398133	0.931801	Up/5	0.967591	0.991384	Down/5	0.464605	0.936584	Up/5	genistein,fulvestrant,raloxifene,diethylstilbestrol,estradiol	genistein,fulvestrant,raloxifene,diethylstilbestrol,estradiol	genistein,fulvestrant,raloxifene,diethylstilbestrol,estradiol
ENSP00000234111	ORNITHINE DECARBOXYLASE 1	Inhibition	0.371893	0.853446	Up/3							0.774976	0.964922	Up/2		bucladesine	indometacin,bucladesine
ENSP00000337915	CYTOCHROME P450, SUBFAMILY IIIA (NIPHEDIPINE OXIDASE), POLYPEPTIDE 3	Inhibition	0.382323	0.855447	Down/60	0.730518	0.968156	Down/20	0.755731	0.984025	Down/19	0.410257	0.94732	Down/21	saquinavir,troleandomycin,troglitazone,terfenadine,roxithromycin,propafenone,perphenazine,orphenadrine,nortriptyline,norfloxacin,nicardipine,imipramine,fluvoxamine,dihydroergotamine,cimetidine,bromperidol,astemizole,amiodarone,paracetamol,chloramphenicol	saquinavir,troleandomycin,troglitazone,roxithromycin,propafenone,perphenazine,orphenadrine,nortriptyline,norfloxacin,nicardipine,imipramine,fluvoxamine,dihydroergotamine,clotrimazole,cimetidine,astemizole,amiodarone,paracetamol,chloramphenicol	saquinavir,troleandomycin,troglitazone,terfenadine,roxithromycin,propafenone,perphenazine,orphenadrine,nortriptyline,norfloxacin,nicardipine,imipramine,fluvoxamine,dihydroergotamine,clotrimazole,cimetidine,bromperidol,astemizole,amiodarone,paracetamol,chloramphenicol
ENSP00000366084	ATP-BINDING CASSETTE, SUB-FAMILY C (CFTR/MRP), MEMBER 4	Inhibition	0.369295	0.85849	Up/6	0.313388	0.820779	Down/2	0.367688	0.85113	Up/2	0.234224	0.901406	Up/2	probenecid,methotrexate	probenecid,methotrexate	probenecid,methotrexate
ENSP00000285238	ATP-BINDING CASSETTE, SUB-FAMILY C (CFTR/MRP), MEMBER 3	Inhibition	0.379328	0.85949	Down/4	0.33682	0.861633	Down/2	0.773973	0.987211	Down/2				glibenclamide,etoposide	glibenclamide,etoposide
ENSP00000238349	TRIPARTITE MOTIF-CONTAINING 32	Inhibition	0.403703	0.881253	Down/40	0.879359	0.987035	Down/20	0.319869	0.799673	Down/20				trifluoperazine,trazodone,thioridazine,promazine,prochlorperazine,perphenazine,nortriptyline,metergoline,mesoridazine,loxapine,ketanserin,imipramine,haloperidol,fluoxetine,fluphenazine,doxepin,desipramine,clozapine,chlorpromazine,amitriptyline	trifluoperazine,thioridazine,spiperone,promazine,prochlorperazine,perphenazine,nortriptyline,metergoline,mesoridazine,loxapine,ketanserin,imipramine,haloperidol,fluoxetine,fluphenazine,doxepin,desipramine,clozapine,chlorpromazine,amitriptyline
ENSP00000366109	ANNEXIN A1	Inhibition	0.41449	0.883259	Down/33	0.152637	0.621855	Down/12	0.0279146	0.205255	Up/12	0.155677	0.823791	Down/9	alclometasone,mometasone,prednicarbate,rimexolone,clobetasol,triamcinolone,prednisone,methylprednisolone,hydrocortisone,flumetasone,dexamethasone,beclometasone	alclometasone,mometasone,prednicarbate,rimexolone,clobetasol,triamcinolone,prednisone,methylprednisolone,hydrocortisone,flumetasone,dexamethasone,beclometasone	alclometasone,mometasone,rimexolone,triamcinolone,prednisone,methylprednisolone,flumetasone,dexamethasone,beclometasone
ENSP00000306245	V-FOS FBJ MURINE OSTEOSARCOMA VIRAL ONCOGENE HOMOLOG	Inhibition	0.421439	0.887502	Down/3							0.421439	0.938997	Down/3			pentetrazol,haloperidol,clozapine
ENSP00000342007	CYTOCHROME P450, FAMILY 1, SUBFAMILY A, POLYPEPTIDE 2	Inhibition	0.411542	0.887542	Down/32	0.803633	0.971425	Down/11	0.129945	0.507596	Down/11	0.749005	0.97065	Up/10	thioridazine,tiabendazole,theobromine,ondansetron,nifedipine,methoxsalen,imipramine,fluvoxamine,ciprofloxacin,amitriptyline,amiodarone	thioridazine,tiabendazole,theobromine,ondansetron,nifedipine,methoxsalen,imipramine,fluvoxamine,ciprofloxacin,amitriptyline,amiodarone	thioridazine,tiabendazole,theobromine,ondansetron,nifedipine,imipramine,fluvoxamine,ciprofloxacin,amitriptyline,amiodarone
ENSP00000300851	VITAMIN K EPOXIDE REDUCTASE COMPLEX, SUBUNIT 1	Inhibition	0.427364	0.889514	Up/8	0.748489	0.946365	Down/2	0.178085	0.585806	Up/3	0.98823	1.00404	Up/3	phenindione,dicoumarol	phenindione,menadione,dicoumarol	phenindione,menadione,dicoumarol
ENSP00000267163	RETINOBLASTOMA 1 (INCLUDING OSTEOSARCOMA)	Inhibition	0.478005	0.900662	Down/6	0.641117	0.953012	Down/2	0.602785	0.907809	Down/2	0.820443	0.955929	Down/2	sirolimus,etoposide	sirolimus,etoposide	sirolimus,etoposide
ENSP00000282903	PROCOLLAGEN-LYSINE, 2-OXOGLUTARATE 5-DIOXYGENASE 2	Inhibition	0.484313	0.903043	Down/6	0.672823	0.948854	Down/2	0.668913	0.950161	Up/2	0.35051	0.947123	Down/2	minoxidil,ascorbic acid	minoxidil,ascorbic acid	minoxidil,ascorbic acid
ENSP00000367608	CARBONIC ANHYDRASE IX	Inhibition	0.444465	0.904081	Down/12				0.444465	0.868095	Down/12					2-aminobenzenesulfonamide,brinzolamide,sulpiride,sulfanilamide,metolazone,indapamide,hydrochlorothiazide,dorzolamide,diclofenamide,chlortalidone,bumetanide,acetazolamide
ENSP00000350766	POTASSIUM LARGE CONDUCTANCE CALCIUM-ACTIVATED CHANNEL, SUBFAMILY M, ALPHA MEMBER 1	Inhibition	0.465266	0.905246	Up/18				0.498337	0.929733	Up/10	0.630292	1.00059	Up/8		cromoglicic acid,quinethazone,trichlormethiazide,progesterone,hydroflumethiazide,hydrochlorothiazide,diazoxide,chlorzoxazone,benzthiazide,bendroflumethiazide	trichlormethiazide,progesterone,hydroflumethiazide,hydrochlorothiazide,diazoxide,chlorzoxazone,benzthiazide,bendroflumethiazide
ENSP00000370571	TYROSINE HYDROXYLASE	Activation	0.439984	0.905255	Up/7	0.612038	0.87434	Down/3	0.257651	0.558243	Up/4				pargyline,clozapine,carbachol	pargyline,clozapine,carbachol,bucladesine
ENSP00000311032	CASPASE 3, APOPTOSIS-RELATED CYSTEINE PEPTIDASE	Activation	0.46048	0.905778	Down/11	0.246304	0.492608	Down/4	0.0129884	0.0844246	Down/4	0.0167336	0.0613565	Up/3	mitoxantrone,lovastatin,etoposide,cicloheximide	mitoxantrone,lovastatin,etoposide,cicloheximide	lovastatin,etoposide,cicloheximide
ENSP00000356438	PROSTAGLANDIN-ENDOPEROXIDE SYNTHASE 2 (PROSTAGLANDIN G/H SYNTHASE AND CYCLOOXYGENASE)	Inhibition	0.457363	0.909645	Up/52				0.831307	0.999167	Down/26	0.153083	0.845282	Up/26		zomepirac,tolmetin,tolfenamic acid,tiaprofenic acid,thalidomide,tenoxicam,suprofen,sulindac,piroxicam,oxaprozin,nimesulide,nabumetone,mesalazine,mefenamic acid,meclofenamic acid,ketorolac,ketoprofen,dexibuprofen,flurbiprofen,fenoprofen,etodolac,diflunisal,diclofenac,dexamethasone,ciclopirox,paracetamol	zomepirac,tolmetin,tolfenamic acid,tiaprofenic acid,thalidomide,tenoxicam,suprofen,sulindac,resveratrol,piroxicam,nimesulide,nabumetone,mesalazine,mefenamic acid,meclofenamic acid,ketorolac,ketoprofen,indometacin,dexibuprofen,flurbiprofen,fenoprofen,etodolac,diflunisal,dexamethasone,ciclopirox,paracetamol
ENSP00000342007	CYTOCHROME P450, FAMILY 1, SUBFAMILY A, POLYPEPTIDE 2	Activation	0.477846	0.909941	Up/9	0.219263	0.548158	Up/3	0.623084	0.736372	Down/3	0.538723	0.740745	Up/3	phenacetin,lansoprazole,cotinine	phenacetin,lansoprazole,cotinine	phenacetin,lansoprazole,cotinine
ENSP00000360786	5-HYDROXYTRYPTAMINE (SEROTONIN) RECEPTOR 7 (ADENYLATE CYCLASE-COUPLED)	Inhibition	0.473728	0.911799	Down/26							0.473728	0.925592	Down/26			pimozide,trifluoperazine,thioridazine,terguride,spiperone,serotonin,risperidone,pirenperone,perphenazine,pergolide,mianserin,metoprolol,methylergometrine,metitepine,metergoline,loxapine,lisuride,ketanserin,haloperidol,fluphenazine,dihydroergotamine,cyproheptadine,yohimbine,clozapine,chlorpromazine,amoxapine
ENSP00000369927	ALDO-KETO REDUCTASE FAMILY 1, MEMBER C3 (3-ALPHA HYDROXYSTEROID DEHYDROGENASE, TYPE II)	Inhibition	0.520521	0.913464	Down/2										flufenamic acid	flufenamic acid
ENSP00000262735	PEROXISOME PROLIFERATIVE ACTIVATED RECEPTOR, ALPHA	Inhibition	0.512003	0.916486	Down/15	0.89815	0.987965	Down/5	0.283212	0.753224	Down/5	0.845652	0.958909	Up/5	simvastatin,bezafibrate,troglitazone,gemfibrozil,ciprofibrate	simvastatin,bezafibrate,troglitazone,gemfibrozil,ciprofibrate	simvastatin,bezafibrate,troglitazone,gemfibrozil,ciprofibrate
ENSP00000206249	ESTROGEN RECEPTOR 1	Inhibition	0.532638	0.916752	Up/35	0.0435553	0.368545	Down/18	0.00343744	0.0716133	Up/17				genistein,fulvestrant,megestrol,tamoxifen,raloxifene,progesterone,levonorgestrel,naloxone,mifepristone,mestranol,letrozole,estriol,dienestrol,danazol,clomifene,melatonin,estrone,estradiol	genistein,fulvestrant,megestrol,tamoxifen,raloxifene,progesterone,levonorgestrel,naloxone,mifepristone,mestranol,letrozole,estriol,dienestrol,clomifene,melatonin,estrone,estradiol
ENSP00000356205	ADENOSINE A1 RECEPTOR	Inhibition	0.502116	0.917131	Up/8	0.303802	0.815079	Up/4				0.941616	0.964397	Up/4	metoprolol,imipramine,gabapentin,theophylline		metoprolol,imipramine,gabapentin,theophylline
ENSP00000362659	V-SRC SARCOMA (SCHMIDT-RUPPIN A-2) VIRAL ONCOGENE HOMOLOG (AVIAN)	Inhibition	0.456455	0.918039	Down/2				0.456455	0.877798	Down/2					progesterone,diethylstilbestrol
ENSP00000361965	ADENOSINE DEAMINASE	Inhibition	0.499186	0.921179	Up/6	0.257807	0.834081	Up/2	0.0548649	0.298179	Up/2	0.125508	0.796975	Down/2	dipyridamole,vidarabine	dipyridamole,vidarabine	dipyridamole,vidarabine
ENSP00000348729	ADRENERGIC, ALPHA-1A-, RECEPTOR	Activation	0.530326	0.921635	Up/3							0.530326	0.83337	Up/3			oxymetazoline,midodrine,mephentermine
ENSP00000370254	ALDO-KETO REDUCTASE FAMILY 1, MEMBER C1 (DIHYDRODIOL DEHYDROGENASE 1; 20-ALPHA (3-ALPHA)-HYDROXYSTEROID DEHYDROGENASE)	Inhibition	0.520407	0.922306	Up/4	0.975613	0.99368	Up/2	0.294214	0.766183	Up/2				progesterone,haloperidol	progesterone,haloperidol
ENSP00000236996	CAMP RESPONSIVE ELEMENT BINDING PROTEIN 1	Inhibition	0.511647	0.925099	Down/9	0.51336	0.925731	Down/3	0.623944	0.917565	Down/3	0.918453	0.963996	Down/3	naloxone,bromocriptine,adenosine phosphate	naloxone,bromocriptine,adenosine phosphate	naloxone,bromocriptine,adenosine phosphate
ENSP00000309757	LIPOPROTEIN LIPASE	Inhibition	0.581244	0.937321	Up/3							0.581244	0.958675	Up/3			rosiglitazone,troglitazone,gemfibrozil
ENSP00000280097	HISTAMINE N-METHYLTRANSFERASE	Inhibition	0.579351	0.942762	Down/9	0.404011	0.925858	Down/3	0.563686	0.939477	Down/3	0.691525	0.997996	Up/3	diphenhydramine,amodiaquine,tacrine	diphenhydramine,amodiaquine,tacrine	diphenhydramine,amodiaquine,tacrine
ENSP00000365686	SOLUTE CARRIER FAMILY 15 (OLIGOPEPTIDE TRANSPORTER), MEMBER 1	Inhibition	0.565755	0.94645	Down/2				0.565755	0.930518	Down/2					ciclacillin,cefadroxil
ENSP00000374621	CYTOCHROME P450, FAMILY 2, SUBFAMILY D, POLYPEPTIDE 6	Inhibition	0.87961	0.948496	Up/31							0.87961	0.938744	Up/31			levopropoxyphene,tranylcypromine,ticlopidine,thioridazine,terfenadine,tamoxifen,propranolol,propafenone,procainamide,perphenazine,perhexiline,nortriptyline,mexiletine,mesoridazine,imipramine,galantamine,fluoxetine,flecainide,doxepin,diphenhydramine,debrisoquine,clozapine,clomipramine,cisapride,cimetidine,carteolol,bisoprolol,astemizole,amitriptyline,amiodarone,paracetamol
ENSP00000219240	DIHYDROOROTATE DEHYDROGENASE	Inhibition	0.598772	0.948497	Up/6	0.834428	0.997685	Up/2	0.587733	0.918333	Up/2	0.824407	0.94324	Up/2	atovaquone,leflunomide	atovaquone,leflunomide	atovaquone,leflunomide
ENSP00000252486	APOLIPOPROTEIN E	Inhibition	0.561814	0.948724	Down/6				0.322455	0.790332	Down/3	0.818359	0.96233	Up/3		bezafibrate,probucol,fluvastatin	bezafibrate,probucol,fluvastatin
ENSP00000265465	POLYMERASE (DNA DIRECTED), ALPHA 2 (70KD SUBUNIT)	Inhibition	0.572553	0.948954	Up/4	0.142365	0.626406	Up/2							dacarbazine,daunorubicin	dacarbazine	dacarbazine
ENSP00000366506	HISTAMINE RECEPTOR H2	Inhibition	0.594573	0.950256	Up/23				0.138341	0.494075	Up/11	0.673192	0.982706	Down/12		betazole,thioridazine,ranitidine,nizatidine,loxapine,fluphenazine,famotidine,doxepin,clozapine,cimetidine,chlorpromazine	betazole,thioridazine,risperidone,ranitidine,nizatidine,loxapine,fluphenazine,famotidine,doxepin,clozapine,cimetidine,chlorpromazine
ENSP00000358730	ADENOSINE A3 RECEPTOR	Inhibition	0.578687	0.95032	Down/4							0.578687	0.967016	Down/4			aminophylline,nicardipine,metoprolol,theophylline
ENSP00000270478	PHOSPHODIESTERASE 4A, CAMP-SPECIFIC (PHOSPHODIESTERASE E2 DUNCE HOMOLOG, DROSOPHILA)	Inhibition	0.877158	0.951583	Down/20	0.277006	0.846408	Down/7	0.426165	0.873289	Up/7	0.85646	0.937676	Down/6	phentolamine,pentoxifylline,papaverine,milrinone,diprophylline,dipyridamole,theophylline	phentolamine,pentoxifylline,papaverine,milrinone,diprophylline,dipyridamole,theophylline	phentolamine,pentoxifylline,papaverine,diprophylline,dipyridamole,theophylline
ENSP00000252945	CYTOCHROME P450, FAMILY 2, SUBFAMILY E, POLYPEPTIDE 1	Inhibition	0.559087	0.95311	Up/9	0.00976976	0.134334	Up/3	0.713867	0.959498	Up/3	0.361654	0.9186	Down/3	rifampicin,tranylcypromine,disulfiram	rifampicin,tranylcypromine,disulfiram	rifampicin,tranylcypromine,disulfiram
ENSP00000268251	4-AMINOBUTYRATE AMINOTRANSFERASE	Inhibition	0.870164	0.955578	Up/4	0.679662	0.946365	Down/2				0.711243	1.00364	Up/2	vigabatrin,isoniazid		vigabatrin,isoniazid
ENSP00000332498	CALNEURON 1	Inhibition	0.875608	0.955694	Up/41	0.989878	0.99896	Down/14	0.782187	0.98761	Up/13	0.996727	0.996727	Up/14	pimozide,prenylamine,triflupromazine,thioridazine,tamoxifen,promethazine,imipramine,flunarizine,fluphenazine,fendiline,felodipine,cinchocaine,chlorpromazine,bepridil	pimozide,prenylamine,triflupromazine,thioridazine,tamoxifen,promethazine,imipramine,flunarizine,fluphenazine,felodipine,cinchocaine,chlorpromazine,bepridil	pimozide,prenylamine,triflupromazine,thioridazine,tamoxifen,promethazine,imipramine,flunarizine,fluphenazine,fendiline,felodipine,cinchocaine,chlorpromazine,bepridil
ENSP00000368766	ADRENERGIC, ALPHA-1D-, RECEPTOR	Activation	0.866264	0.957168	Up/23	0.171045	0.855224	Down/8	0.61233	0.884477	Up/8	0.626712	0.689384	Up/7	phenylpropanolamine,oxymetazoline,naphazoline,midodrine,metaraminol,imipramine,clonidine,amitriptyline	phenylpropanolamine,oxymetazoline,naphazoline,midodrine,metaraminol,imipramine,clonidine,amitriptyline	phenylpropanolamine,oxymetazoline,naphazoline,midodrine,imipramine,clonidine,amitriptyline
ENSP00000306129	DOPAMINE RECEPTOR D5	Inhibition	0.852053	0.95923	Up/12							0.852053	0.949217	Up/12			thioridazine,spiperone,risperidone,pergolide,loxapine,lisuride,haloperidol,fluphenazine,clozapine,chlorpromazine,bromocriptine,apomorphine
ENSP00000311032	CASPASE 3, APOPTOSIS-RELATED CYSTEINE PEPTIDASE	Inhibition	0.863226	0.959736	Up/11	0.858242	1.01512	Down/3	0.144305	0.487518	Up/4	0.381937	0.89826	Down/4	simvastatin,mifepristone,melatonin	simvastatin,minocycline,mifepristone,melatonin	simvastatin,minocycline,mifepristone,melatonin
ENSP00000314522	V-JUN SARCOMA VIRUS 17 ONCOGENE HOMOLOG (AVIAN)	Inhibition	0.781034	0.964173	Up/6	0.733231	0.960183	Up/2	0.646282	0.939363	Down/2	0.480619	0.897627	Up/2	genistein,nordihydroguaiaretic acid	genistein,nordihydroguaiaretic acid	genistein,nordihydroguaiaretic acid
ENSP00000374454	SODIUM CHANNEL, VOLTAGE-GATED, TYPE X, ALPHA	Inhibition	0.86222	0.964608	Down/37	0.654601	0.935144	Up/12	0.969939	0.98571	Down/13	0.576337	0.97593	Down/12	hexylcaine,proxymetacaine,propafenone,procaine,oxybuprocaine,lidocaine,flecainide,dyclonine,cinchocaine,carbamazepine,bupivacaine,benzocaine	hexylcaine,proxymetacaine,propafenone,procaine,oxybuprocaine,lidocaine,flecainide,dyclonine,valproic acid,cinchocaine,carbamazepine,bupivacaine,benzocaine	hexylcaine,proxymetacaine,propafenone,procaine,oxybuprocaine,lidocaine,flecainide,dyclonine,cinchocaine,carbamazepine,bupivacaine,benzocaine
ENSP00000307786	CYTOCHROME C, SOMATIC	Inhibition	0.851837	0.965055	Up/5				0.325793	0.768379	Up/2	0.572748	0.982959	Down/2	melatonin	minocycline,melatonin	minocycline,melatonin
ENSP00000269571	V-ERB-B2 ERYTHROBLASTIC LEUKEMIA VIRAL ONCOGENE HOMOLOG 2, NEURO/GLIOBLASTOMA DERIVED ONCOGENE HOMOLOG (AVIAN)	Inhibition	0.911676	0.965622	Up/4	0.99178	0.99178	Up/2	0.891347	1.02219	Up/2				tamoxifen,letrozole	tamoxifen,letrozole
ENSP00000178638	CARBONIC ANHYDRASE XII	Inhibition	0.900989	0.965731	Down/33	0.927036	0.990038	Up/11	0.910389	1.01606	Down/11	0.874037	0.940701	Down/11	brinzolamide,metolazone,indapamide,hydroflumethiazide,hydrochlorothiazide,furosemide,dorzolamide,diclofenamide,chlortalidone,bumetanide,acetazolamide	brinzolamide,metolazone,indapamide,hydroflumethiazide,hydrochlorothiazide,furosemide,dorzolamide,diclofenamide,chlortalidone,bumetanide,acetazolamide	brinzolamide,metolazone,indapamide,hydroflumethiazide,hydrochlorothiazide,furosemide,dorzolamide,diclofenamide,chlortalidone,bumetanide,acetazolamide
ENSP00000338087	THROMBOXANE A SYNTHASE 1 (PLATELET, CYTOCHROME P450, FAMILY 5, SUBFAMILY A)	Inhibition	0.615278	0.966094	Up/2							0.615278	0.989118	Up/2			picotamide,trapidil
ENSP00000346148	PROTEIN KINASE, AMP-ACTIVATED, ALPHA 1 CATALYTIC SUBUNIT	Inhibition	0.848213	0.967071	Up/6	0.454147	0.942568	Down/2	0.550737	0.95614	Up/2	0.744468	0.974716	Up/2	phenformin,adenosine phosphate	phenformin,adenosine phosphate	phenformin,adenosine phosphate
ENSP00000340684	MONOAMINE OXIDASE A	Inhibition	0.918542	0.967171	Up/12	0.78167	0.955375	Up/4	0.896414	1.01865	Down/4	0.921618	0.959389	Up/4	tranylcypromine,clorgiline,isocarboxazid,levodopa	tranylcypromine,clorgiline,isocarboxazid,levodopa	tranylcypromine,clorgiline,isocarboxazid,levodopa
ENSP00000344419	MYELOPEROXIDASE	Inhibition	0.934908	0.967332	Up/3							0.934908	0.965311	Up/3			sulfasalazine,thiamazole,indometacin
ENSP00000263341	INTERLEUKIN 1, BETA	Inhibition	0.907967	0.967417	Down/5				0.424331	0.884024	Down/2	0.727837	0.983355	Up/3		minocycline,estradiol	minocycline,indometacin,estradiol
ENSP00000346586	G PROTEIN-COUPLED RECEPTOR 30	Inhibition	0.924551	0.967805	Down/3				0.924551	1.01376	Down/3					tamoxifen,paracetamol,estradiol
ENSP00000347299	HISTAMINE RECEPTOR H1	Inhibition	0.767929	0.968023	Down/116				0.0944187	0.421512	Up/57	0.0491032	0.479701	Down/59		molindone,pimozide,dimenhydrinate,brompheniramine,cyclizine,triprolidine,trimipramine,alimemazine,trifluoperazine,thioridazine,thiethylperazine,terguride,spiperone,mepyramine,promethazine,promazine,prochlorperazine,phenoxybenzamine,pheniramine,perphenazine,orphenadrine,nortriptyline,mianserin,methapyrilene,mesoridazine,meclozine,maprotiline,loxapine,lisuride,levomepromazine,levocabastine,ketotife…	molindone,pimozide,dimenhydrinate,brompheniramine,cyclizine,triprolidine,trimipramine,alimemazine,trifluoperazine,trazodone,thioridazine,thiethylperazine,terguride,terfenadine,spiperone,spaglumic acid,risperidone,mepyramine,promethazine,promazine,prochlorperazine,pheniramine,perphenazine,orphenadrine,nortriptyline,mianserin,methapyrilene,mesoridazine,meclozine,maprotiline,loxapine,lisuride,levoca…
ENSP00000370129	ALDO-KETO REDUCTASE FAMILY 1, MEMBER C2 (DIHYDRODIOL DEHYDROGENASE 2; BILE ACID BINDING PROTEIN; 3-ALPHA HYDROXYSTEROID DEHYDROGENASE, TYPE III)	Inhibition	0.844747	0.969293	Up/4	0.496582	0.958315	Down/2	0.127015	0.512157	Up/2				ursodeoxycholic acid,testosterone	ursodeoxycholic acid,testosterone
ENSP00000262461	SOLUTE CARRIER FAMILY 12 (SODIUM/POTASSIUM/CHLORIDE TRANSPORTERS), MEMBER 2	Inhibition	0.780714	0.970471	Down/6	0.650567	0.94161	Down/2	0.586204	0.927539	Up/2	0.439606	0.962585	Down/2	furosemide,bumetanide	furosemide,bumetanide	furosemide,bumetanide
ENSP00000354612	PROSTAGLANDIN-ENDOPEROXIDE SYNTHASE 1 (PROSTAGLANDIN G/H SYNTHASE AND CYCLOOXYGENASE)	Inhibition	0.949061	0.970753	Down/49	0.197033	0.677302	Up/24				0.421259	0.955356	Down/25	tolmetin,tolfenamic acid,tiaprofenic acid,tenoxicam,suprofen,piroxicam,nimesulide,nabumetone,minoxidil,mefenamic acid,meclofenamic acid,ketorolac,ketoprofen,indoprofen,dexibuprofen,flurbiprofen,fenoprofen,fenbufen,etodolac,metamizole sodium,diflunisal,diclofenac,ciclopirox,paracetamol		tolmetin,tolfenamic acid,tiaprofenic acid,tenoxicam,suprofen,sulindac,piroxicam,nimesulide,nabumetone,minoxidil,mesalazine,mefenamic acid,meclofenamic acid,ketorolac,ketoprofen,indoprofen,dexibuprofen,flurbiprofen,fenoprofen,fenbufen,etodolac,metamizole sodium,diflunisal,ciclopirox,paracetamol
ENSP00000225929	HYDROXYSTEROID (17-BETA) DEHYDROGENASE 1	Inhibition	0.932876	0.970842	Down/3	0.932876	0.986696	Down/3							testosterone,equilin,nadide
ENSP00000282096	PHOSPHODIESTERASE 3B, CGMP-INHIBITED	Inhibition	0.754921	0.972164	Up/3	0.872045	0.999218	Up/2							milrinone,amrinone		amrinone
ENSP00000358903	CYTOCHROME P450, FAMILY 17, SUBFAMILY A, POLYPEPTIDE 1	Inhibition	0.766488	0.973059	Down/8	0.761744	0.95218	Up/2	0.874145	1.0212	Up/3	0.334844	0.924461	Down/3	troglitazone,progesterone	troglitazone,progesterone,metformin	troglitazone,progesterone,metformin
ENSP00000264832	INTERCELLULAR ADHESION MOLECULE 1 (CD54), HUMAN RHINOVIRUS RECEPTOR	Inhibition	0.777454	0.973176	Down/10				0.926346	1.0069	Down/5	0.750011	0.962135	Down/5		rosiglitazone,simvastatin,pentoxifylline,fluvastatin,budesonide	rosiglitazone,simvastatin,pentoxifylline,fluvastatin,budesonide
ENSP00000361405	MATRIX METALLOPEPTIDASE 9 (GELATINASE B, 92KDA GELATINASE, 92KDA TYPE IV COLLAGENASE)	Inhibition	0.946906	0.974116	Down/14	0.704858	0.957215	Up/4	0.217158	0.696018	Up/5	0.249643	0.880684	Down/5	genistein,rosiglitazone,simvastatin,raloxifene	genistein,rosiglitazone,simvastatin,raloxifene,minocycline	genistein,rosiglitazone,simvastatin,raloxifene,minocycline
ENSP00000343925	ESTROGEN RECEPTOR 2 (ER BETA)	Activation	0.957836	0.974163	Down/6	0.638766	0.798457	Up/2	0.615638	0.800329	Down/2	0.982429	0.982429	Up/2	naringenin,estrone	naringenin,estrone	naringenin,estrone
ENSP00000362099	PROCOLLAGEN-PROLINE, 2-OXOGLUTARATE 4-DIOXYGENASE (PROLINE 4-HYDROXYLASE), ALPHA POLYPEPTIDE I	Inhibition	0.838204	0.974276	Up/6	0.60722	0.954203	Down/2	0.24323	0.723898	Down/2	0.173472	0.815959	Up/2	hydralazine,ascorbic acid	hydralazine,ascorbic acid	hydralazine,ascorbic acid
ENSP00000266970	CYCLIN-DEPENDENT KINASE 2	Inhibition	0.843924	0.974596	Up/7	0.882723	0.980803	Up/2	0.558417	0.943272	Up/2	0.788003	0.971616	Down/3	sirolimus,dexamethasone	sirolimus,dexamethasone	sirolimus,indometacin,dexamethasone
ENSP00000338004	BENZODIAZAPINE RECEPTOR (PERIPHERAL)	Inhibition	0.817497	0.975547	Up/6	0.935103	0.979632	Down/2	0.92179	1.01968	Up/2	0.724454	0.989308	Up/2	disulfiram,chlormezanone	disulfiram,chlormezanone	disulfiram,chlormezanone
ENSP00000369679	CARBONIC ANHYDRASE VB, MITOCHONDRIAL	Inhibition	0.763242	0.97586	Up/9				0.763242	0.983559	Up/9					brinzolamide,metolazone,indapamide,furosemide,dorzolamide,diclofenamide,chlortalidone,bumetanide,acetazolamide
ENSP00000304501	ADENOSINE A2B RECEPTOR	Inhibition	0.752576	0.976168	Up/9	0.16583	0.62901	Up/3	0.554271	0.949095	Up/3	0.189546	0.802413	Down/3	metoprolol,theophylline,vidarabine	metoprolol,theophylline,vidarabine	metoprolol,theophylline,vidarabine
ENSP00000222982	CYTOCHROME P450, FAMILY 3, SUBFAMILY A, POLYPEPTIDE 5	Inhibition	0.965778	0.976691	Up/9				0.527783	0.929196	Down/4	0.550052	0.970231	Up/5		orphenadrine,nifedipine,metyrapone,ketoconazole	orphenadrine,nifedipine,metyrapone,ketoconazole,aminoglutethimide
ENSP00000316970	ARACHIDONATE 15-LIPOXYGENASE, TYPE B	Inhibition	0.976814	0.976814	Up/2				0.976814	0.984691	Up/2					nordihydroguaiaretic acid,dexibuprofen
ENSP00000223127	PROCOLLAGEN-LYSINE, 2-OXOGLUTARATE 5-DIOXYGENASE 3	Inhibition	0.829871	0.977282	Up/6	0.873361	0.990409	Down/2	0.93624	0.99178	Down/2	0.665635	0.994537	Up/2	minoxidil,ascorbic acid	minoxidil,ascorbic acid	minoxidil,ascorbic acid
ENSP00000231509	NUCLEAR RECEPTOR SUBFAMILY 3, GROUP C, MEMBER 1 (GLUCOCORTICOID RECEPTOR)	Inhibition	0.813578	0.977386	Down/32	0.946528	0.982246	Up/11	0.685235	0.951715	Down/11	0.990893	0.998757	Down/10	corticosterone,triamcinolone,spironolactone,prednisolone,mifepristone,methylprednisolone,hydrocortisone,flunisolide,metamizole sodium,diethylstilbestrol,carbenoxolone	corticosterone,triamcinolone,spironolactone,prednisolone,mifepristone,methylprednisolone,hydrocortisone,flunisolide,metamizole sodium,diethylstilbestrol,carbenoxolone	corticosterone,triamcinolone,spironolactone,prednisolone,mifepristone,methylprednisolone,flunisolide,metamizole sodium,diethylstilbestrol,carbenoxolone
ENSP00000277010	OPIOID RECEPTOR, SIGMA 1	Inhibition	0.973179	0.978647	Down/12	0.487316	0.974633	Up/4	0.029646	0.205875	Down/4	0.381266	0.913601	Up/4	naloxone,haloperidol,fluspirilene,chloroquine	naloxone,haloperidol,fluspirilene,chloroquine	naloxone,haloperidol,fluspirilene,chloroquine
ENSP00000220809	PLASMINOGEN ACTIVATOR, TISSUE	Inhibition	0.837175	0.97944	Up/2				0.837175	0.996637	Up/2					tranexamic acid,aminocaproic acid
ENSP00000256119	CARBONIC ANHYDRASE I	Inhibition	0.826465	0.979717	Down/24	0.863262	0.999567	Up/12				0.741101	0.980415	Down/12	brinzolamide,quinethazone,trichlormethiazide,hydroflumethiazide,hydrochlorothiazide,furosemide,diclofenamide,diazoxide,chlortalidone,benzthiazide,bendroflumethiazide,acetazolamide		brinzolamide,trichlormethiazide,hydroflumethiazide,hydrochlorothiazide,furosemide,diclofenamide,diazoxide,chlortalidone,verapamil,benzthiazide,bendroflumethiazide,acetazolamide
ENSP00000263025	MITOGEN-ACTIVATED PROTEIN KINASE 3	Inhibition	0.751627	0.982053	Up/11	0.112468	0.618576	Up/3	0.370704	0.827465	Up/4	0.176874	0.802249	Down/4	simvastatin,LY-294002,(-)-isoprenaline	simvastatin,sulindac,LY-294002,(-)-isoprenaline	simvastatin,sulindac,LY-294002,(-)-isoprenaline
ENSP00000367959	5-HYDROXYTRYPTAMINE (SEROTONIN) RECEPTOR 2A	Inhibition	0.631453	0.98287	Down/57							0.631453	0.990055	Down/57			molindone,pimozide,desoxycortone,phentolamine,triflupromazine,trifluoperazine,trazodone,tranylcypromine,thioridazine,thiethylperazine,terguride,spiperone,serotonin,risperidone,quipazine,promethazine,promazine,prochlorperazine,prazosin,pirenperone,perphenazine,pergolide,oxymetazoline,nortriptyline,nifedipine,minaprine,mianserin,metoprolol,methylergometrine,metitepine,metergoline,mesoridazine,loxap…
ENSP00000260682	CYTOCHROME P450, FAMILY 2, SUBFAMILY C, POLYPEPTIDE 9	Inhibition	0.813277	0.983625	Up/14	0.278085	0.826739	Up/7				0.468567	0.929813	Down/7	tranylcypromine,probenecid,nicardipine,isoniazid,fluvoxamine,fenofibrate,amiodarone		tranylcypromine,probenecid,nicardipine,isoniazid,fluvoxamine,fenofibrate,amiodarone
ENSP00000351480	ADENOSINE A2A RECEPTOR	Inhibition	0.725391	0.983674	Down/4	0.777243	0.960637	Down/2				0.799102	0.957415	Down/2	metoprolol,theophylline		metoprolol,theophylline
ENSP00000360778	SOLUTE CARRIER FAMILY 29 (NUCLEOSIDE TRANSPORTERS), MEMBER 1	Inhibition	0.648958	0.984436	Down/5	0.638104	0.961526	Down/2	0.961112	0.992884	Up/2				lidoflazine,dipyridamole	lidoflazine,dipyridamole	dipyridamole
ENSP00000353916	PEROXISOME PROLIFERATIVE ACTIVATED RECEPTOR, DELTA	Inhibition	0.805377	0.987414	Down/5				0.879038	1.01741	Down/2	0.799535	0.948981	Down/2	bezafibrate	bezafibrate,sulindac	bezafibrate,sulindac
ENSP00000374366	SODIUM CHANNEL, VOLTAGE-GATED, TYPE XII, ALPHA POLYPEPTIDE	Inhibition	0.750947	0.988379	Up/10	0.451108	0.954267	Up/3	0.574421	0.932502	Up/4	0.278519	0.884297	Down/3	propafenone,flecainide,carbamazepine	propafenone,flecainide,valproic acid,carbamazepine	propafenone,flecainide,carbamazepine
ENSP00000206249	ESTROGEN RECEPTOR 1	Activation	0.812033	0.988802	Up/4	0.563353	0.938922	Up/2	0.815188	0.88312	Down/2				quercetin,flutamide	quercetin,flutamide
ENSP00000348729	ADRENERGIC, ALPHA-1A-, RECEPTOR	Inhibition	0.73481	0.988954	Up/53							0.73481	0.982325	Up/53			guanadrel,pimozide,phentolamine,urapidil,trifluoperazine,trazodone,tolazoline,thioridazine,terguride,terazosin,spiperone,risperidone,promethazine,promazine,prochlorperazine,prazosin,piribedil,phenylpropanolamine,perphenazine,nortriptyline,levonorgestrel,nilutamide,nicergoline,naphazoline,mianserin,mesoridazine,maprotiline,loxapine,lisuride,labetalol,ketanserin,imipramine,ifenprodil,haloperidol,gu…
ENSP00000360372	CYTOCHROME P450, FAMILY 2, SUBFAMILY C, POLYPEPTIDE 19	Activation	0.657468	0.988965	Up/4	0.824813	0.824813	Down/2				0.500263	0.917149	Up/2	prednisone,norethisterone		prednisone,norethisterone
ENSP00000228740	LEUKOTRIENE A4 HYDROLASE	Inhibition	0.668667	0.989185	Down/12	0.265559	0.834615	Down/2	0.323001	0.776445	Down/5	0.668772	0.987605	Up/5	nordihydroguaiaretic acid,meclofenamic acid	sulfasalazine,nordihydroguaiaretic acid,mesalazine,meclofenamic acid,verapamil	sulfasalazine,nordihydroguaiaretic acid,mesalazine,meclofenamic acid,verapamil
ENSP00000227507	CYCLIN D1	Inhibition	0.719009	0.99002	Up/14	0.286699	0.829918	Down/4	0.500371	0.919799	Up/5	0.329102	0.928799	Up/5	fulvestrant,troglitazone,tamoxifen,sirolimus	fulvestrant,troglitazone,tamoxifen,sulindac,sirolimus	fulvestrant,troglitazone,tamoxifen,sulindac,sirolimus
ENSP00000361151	CARBOXYL ESTER LIPASE (BILE SALT-STIMULATED LIPASE)	Inhibition	0.647566	0.990721	Up/2							0.647566	0.990854	Up/2			ursodeoxycholic acid,glycocholic acid
ENSP00000301141	CYTOCHROME P450, FAMILY 2, SUBFAMILY A, POLYPEPTIDE 6	Inhibition	0.725061	0.990733	Up/11	0.491158	0.964774	Down/4	0.0848928	0.424464	Up/4	0.474751	0.913537	Down/3	tranylcypromine,phenacetin,metyrapone,methoxsalen	tranylcypromine,phenacetin,metyrapone,methoxsalen	tranylcypromine,phenacetin,metyrapone
ENSP00000226574	NUCLEAR FACTOR OF KAPPA LIGHT POLYPEPTIDE GENE ENHANCER IN B-CELLS 1 (P105)	Inhibition	0.66481	0.991676	Up/5				0.854079	1.00717	Down/2	0.600795	0.978217	Up/2	dexamethasone	thalidomide,dexamethasone	thalidomide,dexamethasone
ENSP00000359972	PROSTAGLANDIN E RECEPTOR 3 (SUBTYPE EP3)	Inhibition	0.693792	0.99351	Up/2							0.693792	0.990018	Up/2			indometacin,dinoprost
ENSP00000347046	PHOSPHODIESTERASE 5A, CGMP-SPECIFIC	Inhibition	0.744105	0.993991	Up/3	0.744105	0.951762	Up/3							pentoxifylline,dipyridamole,theophylline
ENSP00000260630	CYTOCHROME P450, FAMILY 1, SUBFAMILY B, POLYPEPTIDE 1	Inhibition	0.750809	0.995517	Down/6	0.621568	0.962993	Down/2	0.955444	0.995254	Up/2	0.852496	0.941452	Down/2	genistein,estradiol	genistein,estradiol	genistein,estradiol
ENSP00000259396	OROSOMUCOID 1	Inhibition	0.717922	0.996186	Up/12							0.717922	1.00194	Up/12			acenocoumarol,propranolol,progesterone,penbutolol,mifepristone,imipramine,lidocaine,disopyramide,chlorpromazine,carbamazepine,amitriptyline,alprenolol
ENSP00000348749	RETINOID X RECEPTOR, ALPHA	Inhibition	0.690483	0.996745	Down/6	0.582203	0.970339	Up/2	0.793543	0.982108	Down/2	0.456307	0.965851	Down/2	rosiglitazone,tretinoin	rosiglitazone,tretinoin	rosiglitazone,tretinoin
ENSP00000350928	GLUTAMATE DECARBOXYLASE 1 (BRAIN, 67KDA)	Inhibition	0.646609	0.997784	Up/4	0.950353	0.976999	Up/2	0.585261	0.937917	Up/2				vigabatrin,levodopa	vigabatrin,levodopa
ENSP00000329623	B-CELL CLL/LYMPHOMA 2	Inhibition	0.702684	0.998257	Up/6	0.437318	0.943234	Up/2	0.257579	0.73176	Down/2	0.515602	0.922273	Up/2	quercetin,melatonin	quercetin,melatonin	quercetin,melatonin
ENSP00000328742	G PROTEIN-COUPLED RECEPTOR 109B	Inhibition	0.714881	0.999716	Up/4	0.549181	0.929383	Up/2				0.848277	0.953373	Up/2	mepenzolate bromide,nicotinic acid		mepenzolate bromide,nicotinic acid
ENSP00000337915	CYTOCHROME P450, SUBFAMILY IIIA (NIPHEDIPINE OXIDASE), POLYPEPTIDE 3	Activation	0.689296	1.00312	Down/6	0.177101	0.590336	Up/2	0.288824	0.536387	Down/2	0.544134	0.665053	Down/2	methylprednisolone,gemfibrozil	methylprednisolone,gemfibrozil	methylprednisolone,gemfibrozil
ENSP00000196061	PROCOLLAGEN-LYSINE 1, 2-OXOGLUTARATE 5-DIOXYGENASE 1	Inhibition	0.714836	1.00753	Up/6	0.0367133	0.336539	Down/2	0.00674171	0.105339	Up/2	0.890936	0.942908	Down/2	minoxidil,ascorbic acid	minoxidil,ascorbic acid	minoxidil,ascorbic acid
ENSP00000196968	GLUTATHIONE S-TRANSFERASE PI	Inhibition	0.688637	1.01038	Up/5				0.696882	0.94685	Down/3	0.270287	0.903327	Up/2		etacrynic acid,clomipramine,quinidine	etacrynic acid,clomipramine
